# Supplementary material for: Revision of the family Carabodidae (Acari, Oribatida) XII. Yoshiobodes camerunensis sp. n. and Rugocepheus costaricensis sp. n
Source: Zookeys. 2017 Oct 4;(706):31–50. doi: 10.3897/zookeys.706.14807 (PMC5674084; doi:10.3897/zookeys.706.14807)
Supplement: XML Treatment for Yoshiobodes camerunensis [file zookeys.706.14807-treatment1.xml]

<!DOCTYPE tp:taxon-treatment
  PUBLIC "-//TaxonX//DTD Taxonomic Treatment Publishing DTD v0 20100105//EN" "tax-treatment-NSO.dtd">
<tp:taxon-treatment xmlns:tp="http://www.plazi.org/taxpub"><tp:treatment-meta><kwd-group><label>Taxon classification</label><kwd><named-content xmlns:xlink="http://www.w3.org/1999/xlink" content-type="kingdom">Animalia</named-content></kwd><kwd><named-content xmlns:xlink="http://www.w3.org/1999/xlink" content-type="order">Sarcoptiformes</named-content></kwd><kwd><named-content xmlns:xlink="http://www.w3.org/1999/xlink" content-type="family">Carabodidae</named-content></kwd></kwd-group><mixed-citation publication-type="journal"><person-group><name><surname>Fernandez</surname><given-names>Nestor</given-names></name><name><surname>Theron</surname><given-names>Pieter</given-names></name><name><surname>Leiva</surname><given-names>Sergio</given-names></name><name><surname>Tiedt</surname><given-names>Louwrens</given-names></name></person-group><article-title>Revision of the family <tp:taxon-name><tp:taxon-name-part taxon-name-part-type="family">Carabodidae</tp:taxon-name-part></tp:taxon-name> (<tp:taxon-name><tp:taxon-name-part taxon-name-part-type="subclass">Acari</tp:taxon-name-part></tp:taxon-name>, <tp:taxon-name><tp:taxon-name-part taxon-name-part-type="order">Oribatida</tp:taxon-name-part></tp:taxon-name>) XII. <italic><tp:taxon-name><tp:taxon-name-part taxon-name-part-type="genus" reg="Yoshiobodes">Yoshiobodes</tp:taxon-name-part> <tp:taxon-name-part taxon-name-part-type="species" reg="camerunensis">camerunensis</tp:taxon-name-part></tp:taxon-name></italic> sp. n. and <italic><tp:taxon-name><tp:taxon-name-part taxon-name-part-type="genus" reg="Rugocepheus">Rugocepheus</tp:taxon-name-part> <tp:taxon-name-part taxon-name-part-type="species" reg="costaricensis">costaricensis</tp:taxon-name-part></tp:taxon-name></italic> sp. n.</article-title><source>Zookeys</source><day>4</day><month>10</month><year>2017</year><volume>2017</volume><issue>706</issue><fpage>31</fpage><lpage>50</lpage><pub-id pub-id-type="doi">10.3897/zookeys.706.14807</pub-id></mixed-citation></tp:treatment-meta><tp:nomenclature><tp:taxon-name>
            <tp:taxon-name-part taxon-name-part-type="genus" reg="Yoshiobodes">Yoshiobodes</tp:taxon-name-part>
            <tp:taxon-name-part taxon-name-part-type="species" reg="camerunensis">camerunensis</tp:taxon-name-part>
            <object-id xmlns:xlink="http://www.w3.org/1999/xlink" content-type="zoobank" xlink:type="simple">http://zoobank.org/55FC7386-4819-4BF0-9F21-32AFABB393ED</object-id>
          </tp:taxon-name><tp:taxon-status xmlns:xlink="http://www.w3.org/1999/xlink" xlink:type="simple">sp. n.</tp:taxon-status><xref ref-type="fig" rid="F1">Figures 1–2</xref><xref ref-type="fig" rid="F2">, 3–5</xref><xref ref-type="fig" rid="F3">, 6–13</xref><xref ref-type="fig" rid="F4">, 14–20</xref><xref ref-type="fig" rid="F5">, 21–27</xref><xref ref-type="fig" rid="F6">, 28–35</xref><xref ref-type="table" rid="T1">, Table 1</xref></tp:nomenclature><tp:treatment-sec sec-type="etymology" id="SECID0ECKAC"><title>Etymology.</title><p>The specific epithet is derived from Cameroon, country of origin of the type material.</p></tp:treatment-sec><tp:treatment-sec sec-type="material" id="SECID0EHKAC"><title>Material examined.</title><p>
            <bold>Holotype</bold>. Adult female “CAM 73/3. Mt.Kala (près de Yaoundé). 800–850 m, terreau troncs pourris et litière. IV–V. 1973. Leg. G. TERRON”. Material deposited in the collection of MNHG, Switzerland, preserved in 70% ethanol. <bold>Paratypes</bold>. 2 adult females “CAM 73/3. Mt. Kala (près de Yaoundé). 800–850 m, terreau troncs pourris et litière. IV–V. 1973. Leg. G. TERRON”. Material deposited in the collection of MNHG, Switzerland, preserved in 70% ethanol.</p></tp:treatment-sec><tp:treatment-sec sec-type="diagnosis" id="SECID0ERKAC"><title>Diagnosis.</title><p>
            <italic>Setation.</italic> Rostral setae cochleariform, smooth; lamellar setae slightly lanceolate, barbate, covered by cerotegumental layer; notogastral <italic>c<sub>1</sub></italic>, <italic>c<sub>2</sub></italic>, <italic>da</italic>, <italic>dm</italic>, <italic>dp</italic>, <italic>lm</italic>, <italic>lp</italic> curved lanceolate-cochleriform; <italic>c<sub>3</sub></italic> lanceolate, rounded end with longitudinal shallow grooves; subcapitular <italic>h</italic>, epimeral, genital, anal, adanal setae spiniform. <italic>Prodorsum</italic>. Shallow lamellar furrow present; lamellae terminate in bridge not lamellar tips. Bothridia cup-shaped, with bothridial ring. Barbed fan-shaped sensillus. <italic>Notogaster</italic>: fifteen pairs of setae. Genital opening on elevated zone; deep anterior furrow in front of genital opening.</p><fig id="F1" position="float" orientation="portrait"><label>Figures 1–2.</label><caption><p>
                <italic><tp:taxon-name><tp:taxon-name-part taxon-name-part-type="genus" reg="Yoshiobodes">Yoshiobodes</tp:taxon-name-part> <tp:taxon-name-part taxon-name-part-type="species" reg="camerunensis">camerunensis</tp:taxon-name-part></tp:taxon-name></italic> sp. n. Adult, with cerotegumental layer. <abbrev xmlns:xlink="http://www.w3.org/1999/xlink" xlink:title="Scanning Electron Microscopy" id="ABBRID0EIMAC" xlink:type="simple">SEM</abbrev> micrographs. <bold>1</bold> lateral view <bold>2</bold> dorsal with slight lateral tilt. Scale bars: 50 μm (<bold>1, 2</bold>).</p></caption><graphic xmlns:xlink="http://www.w3.org/1999/xlink" xlink:href="zookeys-706-031-g001.jpg" position="float" orientation="portrait" xlink:type="simple" id="oo_159395.jpg"/></fig><fig id="F2" position="float" orientation="portrait"><label>Figures 3–5.</label><caption><p>
                <italic><tp:taxon-name><tp:taxon-name-part taxon-name-part-type="genus" reg="Yoshiobodes">Yoshiobodes</tp:taxon-name-part> <tp:taxon-name-part taxon-name-part-type="species" reg="camerunensis">camerunensis</tp:taxon-name-part></tp:taxon-name></italic> sp. n. Adult, Optical Microscopy. <bold>3</bold> dorsal view <bold>4</bold> ventral view <bold>5</bold> lateral view. Scale bars: 45 μm (<bold>3, 4</bold>); 80 μm (<bold>5</bold>).</p></caption><graphic xmlns:xlink="http://www.w3.org/1999/xlink" xlink:href="zookeys-706-031-g002.jpg" position="float" orientation="portrait" xlink:type="simple" id="oo_159396.jpg"/></fig></tp:treatment-sec><tp:treatment-sec sec-type="description" id="SECID0EZNAC"><title>Description.</title><p>
            <italic>Measurements</italic>. <abbrev xmlns:xlink="http://www.w3.org/1999/xlink" xlink:title="Scanning Electron Microscopy" id="ABBRID0EBOAC" xlink:type="simple">SEM</abbrev>: length: 301 μm (296–312). Width: 130 μm (127–152) (three specimens). Light microscopy: 311 μm (301–323) × 142 μm (138–148) (two specimens) All specimens female.</p><p>
            <italic>Colour</italic>: Specimens without cerotegument, light brown, slightly shiny when observed in reflected light.</p><p>
            <italic>Cerotegument</italic>: Entire body, femora and genua of legs covered by thin layer of between 0.1–0.5 μm presenting as a polygonal network (Figures <xref ref-type="fig" rid="F3">7</xref>, <xref ref-type="fig" rid="F4">17</xref>, <xref ref-type="fig" rid="F4">19</xref>, <xref ref-type="fig" rid="F5">26</xref>, <xref ref-type="fig" rid="F6">30</xref>, <xref ref-type="fig" rid="F6">31</xref> indicated by arrow).</p><p>
            <italic>Cuticular microsculpture</italic>. Prodorsum. Posterior zone of <italic>e.i.p</italic> and <italic>p.p.d</italic> round to ovoid depressions (Figure <xref ref-type="fig" rid="F1">2</xref>). Polyhedral depressions (Figs <xref ref-type="fig" rid="F3">6</xref>, <xref ref-type="fig" rid="F4">15</xref>) on anterior zone <italic>e.i.p</italic> near in setae, extending to near ro setae. Remainder of prodorsum with small protuberances (Figures <xref ref-type="fig" rid="F3">12</xref>, <xref ref-type="fig" rid="F4">18</xref>). Bothridial zone with large protuberances (Figure <xref ref-type="fig" rid="F3">9</xref>). Ovoid to irregular depressions of varying size (Figures <xref ref-type="fig" rid="F3">6</xref>, <xref ref-type="fig" rid="F4">15</xref>) on lateral zone <italic>Tu</italic>, <italic>s.tu.d</italic> and <italic>Pd I</italic>. Notogaster. Aligned, rectangular to polyhedral protuberances (Figures <xref ref-type="fig" rid="F3">6</xref>, <xref ref-type="fig" rid="F4">16</xref>, <xref ref-type="fig" rid="F4">20</xref>): anterior zone between <italic>c<sub>1</sub></italic>, <italic>c<sub>2</sub></italic> setae and <italic>d.sj</italic>; behind <italic>c<sub>1</sub></italic>, <italic>c<sub>2</sub></italic> setae and laterally towards <italic>s.c</italic>, ovoid protuberances forming a polyhedral network with 5–7 protuberances (Figures <xref ref-type="fig" rid="F1">2</xref>, <xref ref-type="fig" rid="F3">6</xref>, <xref ref-type="fig" rid="F4">14</xref>, <xref ref-type="fig" rid="F4">20</xref>, <xref ref-type="fig" rid="F6">28</xref>). Aligned ridges with small protruberances (Figures <xref ref-type="fig" rid="F1">2</xref>, <xref ref-type="fig" rid="F6">28</xref>) in zone between <italic>s.c</italic> and <italic>b.ng.</italic> Ventral zone. Subcapitular zone between <italic>a</italic> and <italic>h</italic> setae with small protuberances similar to Figure <xref ref-type="fig" rid="F4">18</xref> (Figures <xref ref-type="fig" rid="F5">21</xref>, <xref ref-type="fig" rid="F5">27</xref>, <xref ref-type="fig" rid="F6">32</xref>). Round depressions (Figure <xref ref-type="fig" rid="F4">19</xref>). on posterior zone of subcapitulum (Figure <xref ref-type="fig" rid="F5">27</xref>). Irregular depressions (Figure <xref ref-type="fig" rid="F5">25</xref>) on epimeral zone (Figure <xref ref-type="fig" rid="F5">27</xref>). Posterior to genital opening and aggenital, anal and adanal zones, ovoid protuberances forming a polyhedral network (Figure <xref ref-type="fig" rid="F5">21</xref>). Legs. Large ovoid to round depressions present on basal zone of all femora.</p><fig id="F3" position="float" orientation="portrait"><label>Figures 6–13.</label><caption><p>
                <italic><tp:taxon-name><tp:taxon-name-part taxon-name-part-type="genus" reg="Yoshiobodes">Yoshiobodes</tp:taxon-name-part> <tp:taxon-name-part taxon-name-part-type="species" reg="camerunensis">camerunensis</tp:taxon-name-part></tp:taxon-name></italic> sp. n. Adult with cerotegumental layer, <abbrev xmlns:xlink="http://www.w3.org/1999/xlink" xlink:title="Scanning Electron Microscopy" id="ABBRID0EREAE" xlink:type="simple">SEM</abbrev>. <bold>6</bold> frontal view <bold>7</bold> <italic>c<sub>3</sub></italic> setae <bold>8</bold> <italic>in</italic> setae <bold>9</bold> <italic>si</italic> and sensillar furrow (<italic>s.fu</italic>) <bold>10</bold> <italic>lam</italic> lateral with <italic>le</italic> setae <bold>11</bold> <italic>lam</italic>, lateral with <italic>le</italic> setae <bold>12</bold> rostral setae <bold>13</bold> <italic>lam</italic> dorsolateral with <italic>le</italic> setae. Scale bars: 50 μm (<bold>6</bold>); 2 μm (<bold>7</bold>); 10 μm (<bold>8</bold>); 10 μm (<bold>9</bold>); 5 μm (<bold>10</bold>); 10 μm (<bold>11</bold>); 5 μm (<bold>12</bold>); 2 μm (<bold>13</bold>).</p></caption><graphic xmlns:xlink="http://www.w3.org/1999/xlink" xlink:href="zookeys-706-031-g003.jpg" position="float" orientation="portrait" xlink:type="simple" id="oo_159397.jpg"/></fig><fig id="F4" position="float" orientation="portrait"><label>Figures 14–20.</label><caption><p>
                <italic><tp:taxon-name><tp:taxon-name-part taxon-name-part-type="genus" reg="Yoshiobodes">Yoshiobodes</tp:taxon-name-part> <tp:taxon-name-part taxon-name-part-type="species" reg="camerunensis">camerunensis</tp:taxon-name-part></tp:taxon-name></italic> sp. n. Adult, with cerotegumental layer, <abbrev xmlns:xlink="http://www.w3.org/1999/xlink" xlink:title="Scanning Electron Microscopy" id="ABBRID0EDHAE" xlink:type="simple">SEM</abbrev>. <bold>14</bold> lateral view, zone of humeral apophysis <bold>15</bold> anterior prodorsum region <bold>16</bold> cerotegument and cuticular zone: anterior notogaster <bold>17</bold> notogastral setae, frontal view <bold>18</bold> cuticular microsculpture <bold>19</bold> cuticular depressions <bold>20</bold> frontal view, notogaster. Scale bars: 10 μm (<bold>14</bold>); 20 μm (<bold>15</bold>); 10 μm (<bold>16</bold>); 10 μm (<bold>17</bold>); 2 μm <bold>(18)</bold>; 2 μm (<bold>19</bold>); 20 μm (<bold>20</bold>).</p></caption><graphic xmlns:xlink="http://www.w3.org/1999/xlink" xlink:href="zookeys-706-031-g004.jpg" position="float" orientation="portrait" xlink:type="simple" id="oo_159398.jpg"/></fig><p>
            <italic>Setation</italic>. Seta <italic>in</italic> lanceolate, barbate, slightly curving (Figure <xref ref-type="fig" rid="F3">8</xref>), length 26 μm (22–31); <italic>ro</italic> setae cochleariform, smooth (Figures <xref ref-type="fig" rid="F3">12</xref>, <xref ref-type="fig" rid="F4">15</xref>, <xref ref-type="fig" rid="F6">35</xref>), 10 μm (8–13); <italic>le</italic> setae slightly lanceolate, barbate, covered by cerotegumental layer (Figures <xref ref-type="fig" rid="F3">10</xref>, <xref ref-type="fig" rid="F3">11</xref>, <xref ref-type="fig" rid="F3">13</xref>), 16 μm (11–21). Notogastral setae <italic>c<sub>1</sub>, c<sub>2</sub>, da, dm, dp, lm, lp</italic>, lanceolate-cochleariform, curved, more or less same length (Figures <xref ref-type="fig" rid="F1">1</xref>, <xref ref-type="fig" rid="F1">2</xref>, <xref ref-type="fig" rid="F4">17</xref>, <xref ref-type="fig" rid="F4">20</xref>, <xref ref-type="fig" rid="F6">28</xref>), 15 μm (17–22); <italic>c<sub>3</sub></italic> setae lanceolate, round end with longitudinal shallow grooves (Figures <xref ref-type="fig" rid="F1">1</xref>, <xref ref-type="fig" rid="F3">7</xref>), 5.30 μm (4–7); <italic>la, h<sub>3</sub>, p<sub>1</sub>, p<sub>2</sub>, p<sub>3</sub>, h<sub>1</sub>, h<sub>2</sub></italic> lanceolate, round end with longitudinal shallow grooves (Figure <xref ref-type="fig" rid="F1">1</xref>), 11 μm (10–13). Subcapitular setae (Figures <xref ref-type="fig" rid="F5">21</xref>, <xref ref-type="fig" rid="F5">27</xref>, <xref ref-type="fig" rid="F6">31</xref>, <xref ref-type="fig" rid="F6">32</xref>) <italic>a</italic> sigmoid, 9.5 μm (11–8); <italic>m</italic> inclined L-shaped, 20 μm (23–17); spiniform: <italic>h</italic> 2.5 μm (1.8–3.5); epimeral setae (Figures <xref ref-type="fig" rid="F5">25</xref>, <xref ref-type="fig" rid="F6">34</xref>), 0.7 μm (0.4–1.7); <italic>ge</italic> (Figures <xref ref-type="fig" rid="F5">21</xref>, <xref ref-type="fig" rid="F5">23</xref>, <xref ref-type="fig" rid="F5">26</xref>), 7 μm (10–6); <italic>ag</italic> (Figure <xref ref-type="fig" rid="F5">21</xref>), 7 μm (5–10); <italic>an</italic> (Figure <xref ref-type="fig" rid="F5">22</xref>), 7 μm (12–4). Adanal setae <italic>curved lanceolate-cochleariform</italic> (Figure <xref ref-type="fig" rid="F5">21</xref>) <italic>ad<sub>1</sub>, ad<sub>2</sub>, ad<sub>3</sub></italic> 15 μm (17–13).</p><p>
            <italic>Prodorsum.</italic> Very complex, described from different angles in order to properly interpret the structure. Lateral view (Figure <xref ref-type="fig" rid="F1">1</xref>) and slightly posterolateral inclination (Figure <xref ref-type="fig" rid="F1">2</xref>): elevated interlamellar process (<italic>e.i.p</italic>) at the same level as elevated zone of notogaster; forward directing <italic>in</italic> setae situated in a depressed zone (Figure <xref ref-type="fig" rid="F3">8</xref>); posterior prodorsal depression (<italic>p.p.d</italic>) clearly visible in inclined lateral view (Figure <xref ref-type="fig" rid="F1">2</xref>). Cuticular microsculpture and shallow lamellar furrow (<italic>l.l.f</italic>) well visible (Figure <xref ref-type="fig" rid="F1">2</xref>). Lamellar zone (Figures <xref ref-type="fig" rid="F3">10</xref>, <xref ref-type="fig" rid="F3">11</xref>, <xref ref-type="fig" rid="F3">13</xref>): positioning of <italic>le</italic> setae and their particular shape clearly observed; lamellae in anterior zone lacking lamellar tips, anterior zone is connected by a bridge (Figure <xref ref-type="fig" rid="F3">11</xref> indicated by arrow). Anterior lateral view (Figure <xref ref-type="fig" rid="F4">15</xref>): cuticular microsculpture of <italic>s.tu.d</italic> zone and between <italic>Pd I</italic> and <italic>Tu</italic> is clearly visible; the zone between seta <italic>ro</italic> is more or less smooth. Bothridia: cup-shaped, with smooth ovoid bothridial ring, incomplete, with bothridial tooth (Figures <xref ref-type="fig" rid="F1">2</xref>, <xref ref-type="fig" rid="F4">14</xref>). Sensillus (<italic>si</italic>) fan-shaped, barbed, directing upwards (Figures <xref ref-type="fig" rid="F1">1</xref>, <xref ref-type="fig" rid="F1">2</xref>, <xref ref-type="fig" rid="F3">6</xref>, <xref ref-type="fig" rid="F3">9</xref>, <xref ref-type="fig" rid="F4">14</xref>).</p><fig id="F5" position="float" orientation="portrait"><label>Figures 21–27.</label><caption><p>
                <italic><tp:taxon-name><tp:taxon-name-part taxon-name-part-type="genus" reg="Yoshiobodes">Yoshiobodes</tp:taxon-name-part> <tp:taxon-name-part taxon-name-part-type="species" reg="camerunensis">camerunensis</tp:taxon-name-part></tp:taxon-name></italic> sp. n. Adult, with cerotegumental layer, <abbrev xmlns:xlink="http://www.w3.org/1999/xlink" xlink:title="Scanning Electron Microscopy" id="ABBRID0E3QAE" xlink:type="simple">SEM</abbrev>. <bold>21</bold>ventral view <bold>22</bold> anal plate, ventral view <bold>23</bold> genital plate, ventral view <bold>24</bold> palp <bold>25</bold> epimeral microsculpture with epimeral setae <bold>26</bold> anal setae <bold>27</bold> subcapitulum. Scale bars: 100 μm (<bold>21</bold>); 20 μm (<bold>22, 23</bold>); 10 μm (<bold>26</bold>); 5 μm (<bold>24</bold>); 2 μm (<bold>25</bold>); 10 μm (<bold>27</bold>).</p></caption><graphic xmlns:xlink="http://www.w3.org/1999/xlink" xlink:href="zookeys-706-031-g005.jpg" position="float" orientation="portrait" xlink:type="simple" id="oo_159399.jpg"/></fig><p>Frontal view (Figures <xref ref-type="fig" rid="F3">6</xref>, <xref ref-type="fig" rid="F3">12</xref>): triangular, with depressed central zone (Figure <xref ref-type="fig" rid="F3">6</xref>, indicated by thick arrow). Both sides of <italic>e.i.p</italic> rounded, with depressed zone where <italic>in</italic> setae are located. Cuticular microsculpture easily observed on depressed central zone of <italic>e.i.p</italic>; <italic>l.l.f</italic> clearly visible; <italic>le</italic> setae hardly discernible; <italic>ro</italic> setae well visible; rostral margin smooth. <italic>Tu</italic> (Figure <xref ref-type="fig" rid="F3">6</xref>) expanded laterally towards the prodorsal margin, extending to the level of <italic>Pd I</italic>.</p><p>
            <italic>Notogaster.</italic> Shape: oval in dorsal view; <italic>d.sj</italic> narrow, well-delimited, curving slightly backwards (Figures <xref ref-type="fig" rid="F1">2</xref>, <xref ref-type="fig" rid="F2">3</xref>); anterior lateral zone: humeral apophysis (<italic>h.ap</italic>) extending forward, overlapping posterior bothridial zone (Figures <xref ref-type="fig" rid="F1">2</xref>, <xref ref-type="fig" rid="F2">3</xref>, <xref ref-type="fig" rid="F2">5</xref> 14); notogastral anterior depression (<italic>n.a.d</italic>) absent. Frontal view: convex in central zone up to cicumgastric furrow (<italic>s.c</italic>); flat from <italic>s.c</italic> to <italic>b.ng</italic>, slightly tilted downward (Figures <xref ref-type="fig" rid="F1">2</xref>, <xref ref-type="fig" rid="F3">6</xref>, <xref ref-type="fig" rid="F4">20</xref>); <italic>s.c</italic> clearly delimited (Figures <xref ref-type="fig" rid="F3">6</xref>, <xref ref-type="fig" rid="F4">20</xref>), running laterally between <italic>c<sub>2</sub>, lm, lp, h<sub>2</sub>, h<sub>1</sub>, dp</italic> and <italic>h<sub>3</sub>, p<sub>3</sub>, p<sub>2</sub>, p<sub>1</sub></italic>. Setae <italic>c<sub>3</sub></italic> and <italic>la</italic> present on <italic>h.ap</italic>, with conspicuous depressed zone (<italic>s.fu</italic>) lodging the sensillus after leg folding (protection mechanism) (Figure <xref ref-type="fig" rid="F4">14</xref>) (<xref ref-type="bibr" rid="B6">Fernandez et al. 2013</xref>); <italic>c<sub>3</sub></italic> setae placed beneath the <italic>s.fu</italic>, while <italic>la</italic> are placed behind. Cuticular microsculpture: <!--PageBreak-->rectangular to polyhedral protuberances are clearly delimited in the anterior zone between <italic>d.sj</italic> and setae <italic>c<sub>1</sub>, c<sub>2</sub></italic> and inwards to <italic>s.c</italic> (Figures <xref ref-type="fig" rid="F4">16</xref>, <xref ref-type="fig" rid="F4">20</xref>). Setae <italic>c<sub>1</sub>, da</italic>, and <italic>dm</italic> are more or less aligned; while <italic>c<sub>2</sub>, lm, lp, h<sub>2</sub></italic>, and <italic>h<sub>1</sub></italic>, are arranged in an arc (Figures <xref ref-type="fig" rid="F3">6</xref>, <xref ref-type="fig" rid="F4">20</xref>).</p><!--PageBreak--><p>Lateral view: convex (Figure <xref ref-type="fig" rid="F1">1</xref>, <xref ref-type="fig" rid="F2">5</xref>), setae <italic>la, h<sub>3</sub>, p<sub>3</sub>, p<sub>2</sub>, p<sub>1</sub></italic> situated between <italic>s.c</italic> and <italic>b.ng</italic>; setae <italic>c<sub>3</sub></italic> are situated further down from this setal alignment (Figures <xref ref-type="fig" rid="F1">1</xref>, <xref ref-type="fig" rid="F4">14</xref>). Fifteen pairs of setae: <italic>c<sub>1</sub>, c<sub>2</sub>, c<sub>3</sub>, da, dm, dp, la, lm, lp, h<sub>1</sub>, h<sub>2</sub>, h<sub>3</sub>, p<sub>1</sub>, p<sub>2</sub>, p<sub>3</sub></italic>; only lyrifissures <italic>im</italic> and <italic>gla</italic> clearly visible between <italic>lm</italic> and <italic>lp</italic> setae (Figure <xref ref-type="fig" rid="F2">5</xref>). Clearly visible <italic>s.c</italic> in lateral posterior zone (Figure <xref ref-type="fig" rid="F6">28</xref>); cuticular microsculpture below <italic>s.c</italic> different to zone above, and parallel cuticular thickening (<italic>p.c.t</italic>) situated between <italic>s.c</italic> and <italic>bng</italic>, clearly discernible (Figure <xref ref-type="fig" rid="F6">28</xref>).</p><p>
            <italic>Lateral region</italic> (Figures <xref ref-type="fig" rid="F1">1</xref>, <xref ref-type="fig" rid="F2">5</xref>, <xref ref-type="fig" rid="F4">14</xref>). A thorough study of the lateral aspect was imperative for observation and interpretation of several structures. Conical <italic>e.i.p</italic> inclining slightly upwards (Figures <xref ref-type="fig" rid="F1">1</xref>, <xref ref-type="fig" rid="F2">5</xref>); <italic>lam</italic> clearly discernible (Figures <xref ref-type="fig" rid="F1">1</xref>, <xref ref-type="fig" rid="F2">5</xref>, <xref ref-type="fig" rid="F3">10</xref>, <xref ref-type="fig" rid="F3">11</xref>, <xref ref-type="fig" rid="F3">13</xref>, <xref ref-type="fig" rid="F4">15</xref>); <italic>le</italic> inserted on <italic>lam</italic>, behind level of <italic>ro</italic> setae (Figure <xref ref-type="fig" rid="F4">15</xref>); no lamelar tips present; <italic>le</italic> setae inserted some distance from where the apical part of <italic>lam</italic> reaches the rest of prodorsum; this zone forming a bridge where <italic>le</italic> setae can be concealed (Figures <xref ref-type="fig" rid="F3">10</xref>, <xref ref-type="fig" rid="F4">15</xref>); large, laterally expanded <italic>Tu</italic> at same level as <italic>Pd I</italic> (Figure <xref ref-type="fig" rid="F4">15</xref>); <italic>Tu</italic> with upward curving margin; several depressions (Figure <xref ref-type="fig" rid="F4">15</xref>) visible on <italic>Tu</italic> and zone between <italic>Tu</italic> and <italic>Pd I</italic>, with variation in shape and depth (Figure <xref ref-type="fig" rid="F4">15</xref> indicated by arrows); <italic>s.tu.d</italic> deeply concave; anterior tutorial depression (<italic>a.tu.d</italic>) (Figure <xref ref-type="fig" rid="F2">5</xref>) and other small depressions present (Figure <xref ref-type="fig" rid="F4">15</xref>); <italic>Pd I</italic>: large extended lamina, rounded apex; immediately behind <italic>Pd I</italic> apex, conspicuous round to polyhedral cuticular depression (Figure <xref ref-type="fig" rid="F1">1</xref> indicated by dashed arrow);in posterior zone of <italic>Pd I</italic>, near <italic>Pd II</italic>, short deep longitudinal grooves separated from each other by longitudinal depressions (Figure <xref ref-type="fig" rid="F1">1</xref>, indicated by arrow). <italic>Pd II</italic>: small lamina, rounded apex; <italic>dis</italic> a triangular protuberance (Figure <xref ref-type="fig" rid="F6">34</xref>). Many circular to ovoid depressions (<italic>dep</italic>), delimited by cuticular thickenings, occurring behind, on top of and on lower part coxa IV up to genital opening (Figures <xref ref-type="fig" rid="F1">1</xref>, <xref ref-type="fig" rid="F2">5</xref>, <xref ref-type="fig" rid="F5">21</xref>).</p><p>
            <italic>Ventral region.</italic> Cuticular microsculpture obviously different on epimeral, aggenital, and adanal zones (See Cuticular microsculpture). Subcapitular setae <italic>a, m, h</italic> (Figures <xref ref-type="fig" rid="F5">21</xref>, <xref ref-type="fig" rid="F5">27</xref>, <xref ref-type="fig" rid="F6">31</xref>, <xref ref-type="fig" rid="F6">32</xref>, <xref ref-type="fig" rid="F6">34</xref>) differing in shape and length (see Setation); setae <italic>h</italic> similar to epimeral, genital, aggenital setae (Figures <xref ref-type="fig" rid="F5">22</xref>, <xref ref-type="fig" rid="F5">23</xref>, <xref ref-type="fig" rid="F5">25</xref>, <xref ref-type="fig" rid="F6">33</xref>), all spiniform; epimeral setae shorter than others, difficult to observe.</p><p>
            <italic><tp:taxon-name><tp:taxon-name-part taxon-name-part-type="genus" reg="Epimeres">Epimeres</tp:taxon-name-part></tp:taxon-name></italic> well defined by furrows, easily discernible both in animals with cerotegumental layer (Figure <xref ref-type="fig" rid="F5">21</xref>) and without (Figure <xref ref-type="fig" rid="F2">4</xref>). Epimeral borders clearly visible (Figure <xref ref-type="fig" rid="F2">4</xref>); epimeral chaetotaxy 3-1-3-3, but variations exist due to some setae not being clearly visible, in asymmetric position, or lost; apodemes 1, 2, sj and 3 clearly visible (Figure <xref ref-type="fig" rid="F2">4</xref>); epimera 1, 2; 3 and 4 fused. Genital opening on elevated zone (Figure <xref ref-type="fig" rid="F5">21</xref>); surrounded anteriorly by a semicircular cuticular thickening (<italic>c.th</italic>) (Figure <xref ref-type="fig" rid="F5">21</xref>) extending to posterior zone, but not completely surrounding genital opening; depressed zone between cuticular thickening and elevated zone of genital opening; deep anterior furrow (<italic>a.g.f)</italic> (Figures <xref ref-type="fig" rid="F2">4</xref>, <xref ref-type="fig" rid="F5">21</xref>) in front of genital opening, this depressed zone extends to the outside of <italic>c.th</italic>. Four pairs of genital setae in single line (Figures <xref ref-type="fig" rid="F5">21</xref>, <xref ref-type="fig" rid="F5">23</xref>). Posterolateral aggenital setae, genital opening far from <italic>ad<sub>3</sub></italic> setae; very different in shape and size (Figure <xref ref-type="fig" rid="F5">21</xref>). Three pairs of adanal setae. Anal plate sharply tipped (Figure <xref ref-type="fig" rid="F5">22</xref>); lyrifissure <italic>iad</italic> situated laterally, hardly discernible (Figure <xref ref-type="fig" rid="F2">4</xref>). Many circular to ovoid depressions (<italic>dep</italic>), behind coxa IV.</p><fig id="F6" position="float" orientation="portrait"><label>Figures 28–35.</label><caption><p>
                <italic><tp:taxon-name><tp:taxon-name-part taxon-name-part-type="genus" reg="Yoshiobodes">Yoshiobodes</tp:taxon-name-part> <tp:taxon-name-part taxon-name-part-type="species" reg="camerunensis">camerunensis</tp:taxon-name-part></tp:taxon-name></italic> sp. n. Adult with cerotegumental layer, <abbrev xmlns:xlink="http://www.w3.org/1999/xlink" xlink:title="Scanning Electron Microscopy" id="ABBRID0ENDAG" xlink:type="simple">SEM</abbrev>. <bold>28</bold> notogaster, posterolateral <bold>29</bold> subcapitulum, lateral <bold>30</bold> cuticular micrsoculpture covered by cerotegumental layer, dorsal zone <bold>31</bold> subcapitular <italic>h</italic> setae <bold>32</bold> subcapitular setae <italic>m</italic> <bold>33</bold> anal setae <bold>34</bold> discidium and epimeral setae <bold>35</bold> rostral setae, lateral view. Scale bars 20 μm (<bold>28</bold>); 10 μm (<bold>29, 34</bold>); 5μm (<bold>32, 33</bold>); 2 μm (<bold>30, 31</bold>); 1.5 μm (<bold>35</bold>).</p></caption><graphic xmlns:xlink="http://www.w3.org/1999/xlink" xlink:href="zookeys-706-031-g006.jpg" position="float" orientation="portrait" xlink:type="simple" id="oo_159400.jpg"/></fig><p>
            <italic>Legs</italic>. Setal formulae (trochanter to tarsus) (Table <xref ref-type="table" rid="T1">1</xref>) Legs. I: 1-4-3(1)-4(2)-15(2); II: 1-4-3(1)-3(1)-15(2); III: 2-3-1(1)-2(1)-15; IV: 1-2-2-2(1)-12 (trochanter to tarsus).</p><table-wrap id="T1" position="float" orientation="portrait"><label>Table 1.</label><caption><p>Leg setae and solenidia of <italic><tp:taxon-name><tp:taxon-name-part taxon-name-part-type="genus" reg="Yoshiobodes">Yoshiobodes</tp:taxon-name-part> <tp:taxon-name-part taxon-name-part-type="species" reg="camerunensis">camerunensis</tp:taxon-name-part></tp:taxon-name></italic> sp. n.</p></caption><table id="TID0EXMAE" rules="all"><tbody><tr><th rowspan="1" colspan="1">Leg</th><th rowspan="1" colspan="1">Femur</th><th rowspan="1" colspan="1">Genu</th><th rowspan="1" colspan="1">Tibia</th><th rowspan="1" colspan="1">Tarsus</th></tr><tr><td rowspan="1" colspan="1">
                    <italic>I</italic>
                  </td><td rowspan="1" colspan="1">
                    <italic>(l). d, dv</italic>
                  </td><td rowspan="1" colspan="1">
                    <italic>(l),v</italic>’</td><td rowspan="1" colspan="1">
                    <italic>(l),(l)</italic>
                  </td><td rowspan="1" colspan="1">
                    <italic>(pv),s,(a),(u),(p), (tc), (ft)</italic>,ε,<italic>it</italic>”</td></tr><tr><td rowspan="1" colspan="1"/><td rowspan="1" colspan="1"/><td rowspan="1" colspan="1">
                    <italic>σ</italic>
                  </td><td rowspan="1" colspan="1">φ<italic><sub>1,</sub></italic> φ<italic><sub>2</sub></italic></td><td rowspan="1" colspan="1">ω<italic><sub>1,</sub></italic> ω<italic><sub>2</sub></italic></td></tr><tr><td rowspan="1" colspan="1">
                    <italic>II</italic>
                  </td><td rowspan="1" colspan="1">
                    <italic>(l), d, dv</italic>
                  </td><td rowspan="1" colspan="1">
                    <italic>(l),d</italic>
                  </td><td rowspan="1" colspan="1">
                    <italic>(l), v</italic>’</td><td rowspan="1" colspan="1">
                    <italic>(pv), s, (a), (tc), (u), (p), (ft),(it)</italic>
                  </td></tr><tr><td rowspan="1" colspan="1"/><td rowspan="1" colspan="1"/><td rowspan="1" colspan="1">
                    <italic>σ</italic>
                  </td><td rowspan="1" colspan="1">φ</td><td rowspan="1" colspan="1">ω ω</td></tr><tr><td rowspan="1" colspan="1">
                    <italic>III</italic>
                  </td><td rowspan="1" colspan="1">
                    <italic>l,v</italic>
                  </td><td rowspan="1" colspan="1">
                    <italic>d,v,l</italic>’</td><td rowspan="1" colspan="1">
                    <italic>l</italic>’</td><td rowspan="1" colspan="1">
                    <italic>(pv), s, (a), (tc), (u), (p), (ft),(it)</italic>
                  </td></tr><tr><td rowspan="1" colspan="1"/><td rowspan="1" colspan="1"/><td rowspan="1" colspan="1">
                    <italic>σ</italic>
                  </td><td rowspan="1" colspan="1">φ</td><td rowspan="1" colspan="1"/></tr><tr><td rowspan="1" colspan="1">
                    <italic>IV</italic>
                  </td><td rowspan="1" colspan="1">
                    <italic>d,ev</italic>
                  </td><td rowspan="1" colspan="1">
                    <italic>d, l</italic>’</td><td rowspan="1" colspan="1">
                    <italic>(v)</italic>
                  </td><td rowspan="1" colspan="1">
                    <italic>(pv),(u),(p),ft”,s,(a), (tc)</italic>
                  </td></tr><tr><td rowspan="1" colspan="1"/><td rowspan="1" colspan="1"/><td rowspan="1" colspan="1"/><td rowspan="1" colspan="1">
                    <italic>σ</italic>
                  </td><td rowspan="1" colspan="1"/></tr></tbody></table></table-wrap></tp:treatment-sec><tp:treatment-sec sec-type="remarks" id="SECID0E1MAG"><title>Remarks.</title><p>The positioning of the <italic>le</italic> setae during activation of the protection mechanism is interesting: these setae are shielded under the lamellae, but are also further protected by the cerotegumental layer (Fig. <xref ref-type="fig" rid="F3">10</xref>). Protected by the external margin of <italic>Lam</italic> (figure 1), and concealed in the deepest zone of the <italic>s.tu.d</italic>, Legs I are difficult to study. <italic><tp:taxon-name><tp:taxon-name-part taxon-name-part-type="genus" reg="Yoshiobodes">Yoshiobodes</tp:taxon-name-part> <tp:taxon-name-part taxon-name-part-type="species" reg="camerunensis">camerunensis</tp:taxon-name-part></tp:taxon-name></italic> is the first species of this genus from the Afrotropical region. <italic><tp:taxon-name><tp:taxon-name-part taxon-name-part-type="genus" reg="Yoshiobodes">Y.</tp:taxon-name-part> <tp:taxon-name-part taxon-name-part-type="species" reg="irmayi">irmayi</tp:taxon-name-part></tp:taxon-name></italic> (Balogh &amp; Mahunka, 1969), redescribed by <xref ref-type="bibr" rid="B13">Reeves 1997</xref>, is close to <italic><tp:taxon-name><tp:taxon-name-part taxon-name-part-type="genus" reg="Yoshiobodes">Yoshiobodes</tp:taxon-name-part> <tp:taxon-name-part taxon-name-part-type="species" reg="camerunensis">camerunensis</tp:taxon-name-part></tp:taxon-name></italic> sp. n. Principal similarities: presence of <italic>p.p.d</italic> on prodorsum; rectilinear microsculpture between <italic>d.sj</italic>; microsculpture <italic>c<sub>1</sub></italic>, <italic>c<sub>2</sub></italic> setae and behind setae <italic>c<sub>1</sub>, c<sub>2</sub></italic>; number of notogastral setae; shape of notogastral setae; shape of <italic>in</italic> setae. Principal differences: prodorsal cuticular microsculture, shape of prodorsum; characteristics of <italic>l.l.f</italic>; shape and characteristics of <italic>ro</italic> setae; shape and characteristics of <italic>le</italic> setae; microsculpture of epimeral zone; structure <italic>s.fu</italic>.</p></tp:treatment-sec><ref-list><ref id="B6"><mixed-citation xmlns:xlink="http://www.w3.org/1999/xlink" xlink:type="simple">
          <person-group><name name-style="western"><surname>Fernandez</surname><given-names>N</given-names></name><name name-style="western"><surname>Theron</surname><given-names>P</given-names></name><name name-style="western"><surname>Rollard</surname><given-names>C</given-names></name></person-group> (<year>2013</year>) <article-title>Revision of the family <tp:taxon-name><tp:taxon-name-part taxon-name-part-type="family">Carabodidae</tp:taxon-name-part></tp:taxon-name> (<tp:taxon-name><tp:taxon-name-part taxon-name-part-type="subclass">Acari</tp:taxon-name-part></tp:taxon-name>: <tp:taxon-name><tp:taxon-name-part taxon-name-part-type="order">Oribatida</tp:taxon-name-part></tp:taxon-name>) IV. <italic><tp:taxon-name><tp:taxon-name-part taxon-name-part-type="genus">Afticarabodes</tp:taxon-name-part> <tp:taxon-name-part taxon-name-part-type="species">anjavidilavai</tp:taxon-name-part></tp:taxon-name></italic> gen. nov., sp. nov., <italic><tp:taxon-name><tp:taxon-name-part taxon-name-part-type="genus">Rugocepheus</tp:taxon-name-part> <tp:taxon-name-part taxon-name-part-type="species">joffrevillei</tp:taxon-name-part></tp:taxon-name></italic> sp. nov. and redefinition of the genus <italic><tp:taxon-name><tp:taxon-name-part taxon-name-part-type="genus">Rugocepheus</tp:taxon-name-part></tp:taxon-name></italic> Mahunka, 2009.</article-title> <source>International Journal of Acarology</source> <volume>39</volume>(<issue>6</issue>): <fpage>1</fpage>–<lpage>19</lpage> <ext-link xlink:type="simple" ext-link-type="doi" xlink:href="10.1080/01647954.2013.822928">https://doi.org/10.1080/01647954.2013.822928</ext-link></mixed-citation></ref><ref id="B13"><mixed-citation xmlns:xlink="http://www.w3.org/1999/xlink" xlink:type="simple">
          <person-group><name name-style="western"><surname>Reeves</surname><given-names>MR</given-names></name></person-group> (<year>1997</year>) <article-title>Adults and immatures of <italic><tp:taxon-name><tp:taxon-name-part taxon-name-part-type="genus">Yoshiobodes</tp:taxon-name-part> <tp:taxon-name-part taxon-name-part-type="species">irmayi</tp:taxon-name-part></tp:taxon-name></italic> (<tp:taxon-name><tp:taxon-name-part taxon-name-part-type="subclass">Acari</tp:taxon-name-part></tp:taxon-name>: <tp:taxon-name><tp:taxon-name-part taxon-name-part-type="order">Oribatida</tp:taxon-name-part></tp:taxon-name>: <tp:taxon-name><tp:taxon-name-part taxon-name-part-type="family">Carabodidae</tp:taxon-name-part></tp:taxon-name>) from North America.</article-title> <source>Acarologia</source> <volume>38</volume>(<issue>3</issue>): <fpage>315</fpage>–<lpage>323</lpage>.</mixed-citation></ref></ref-list></tp:taxon-treatment>
