# Supplementary material for: Revision of the family Carabodidae (Acari, Oribatida) XII. Yoshiobodes camerunensis sp. n. and Rugocepheus costaricensis sp. n
Source: Zookeys. 2017 Oct 4;(706):31–50. doi: 10.3897/zookeys.706.14807 (PMC5674084; doi:10.3897/zookeys.706.14807)
Supplement: XML Treatment for Rugocepheus costaricensis [file zookeys.706.14807-treatment2.xml]

<!DOCTYPE tp:taxon-treatment
  PUBLIC "-//TaxonX//DTD Taxonomic Treatment Publishing DTD v0 20100105//EN" "tax-treatment-NSO.dtd">
<tp:taxon-treatment xmlns:tp="http://www.plazi.org/taxpub"><tp:treatment-meta><kwd-group><label>Taxon classification</label><kwd><named-content xmlns:xlink="http://www.w3.org/1999/xlink" content-type="kingdom">Animalia</named-content></kwd><kwd><named-content xmlns:xlink="http://www.w3.org/1999/xlink" content-type="order">Sarcoptiformes</named-content></kwd><kwd><named-content xmlns:xlink="http://www.w3.org/1999/xlink" content-type="family">Carabodidae</named-content></kwd></kwd-group><mixed-citation publication-type="journal"><person-group><name><surname>Fernandez</surname><given-names>Nestor</given-names></name><name><surname>Theron</surname><given-names>Pieter</given-names></name><name><surname>Leiva</surname><given-names>Sergio</given-names></name><name><surname>Tiedt</surname><given-names>Louwrens</given-names></name></person-group><article-title>Revision of the family <tp:taxon-name><tp:taxon-name-part taxon-name-part-type="family">Carabodidae</tp:taxon-name-part></tp:taxon-name> (<tp:taxon-name><tp:taxon-name-part taxon-name-part-type="subclass">Acari</tp:taxon-name-part></tp:taxon-name>, <tp:taxon-name><tp:taxon-name-part taxon-name-part-type="order">Oribatida</tp:taxon-name-part></tp:taxon-name>) XII. <italic><tp:taxon-name><tp:taxon-name-part taxon-name-part-type="genus" reg="Yoshiobodes">Yoshiobodes</tp:taxon-name-part> <tp:taxon-name-part taxon-name-part-type="species" reg="camerunensis">camerunensis</tp:taxon-name-part></tp:taxon-name></italic> sp. n. and <italic><tp:taxon-name><tp:taxon-name-part taxon-name-part-type="genus" reg="Rugocepheus">Rugocepheus</tp:taxon-name-part> <tp:taxon-name-part taxon-name-part-type="species" reg="costaricensis">costaricensis</tp:taxon-name-part></tp:taxon-name></italic> sp. n.</article-title><source>Zookeys</source><day>4</day><month>10</month><year>2017</year><volume>2017</volume><issue>706</issue><fpage>31</fpage><lpage>50</lpage><pub-id pub-id-type="doi">10.3897/zookeys.706.14807</pub-id></mixed-citation></tp:treatment-meta><tp:nomenclature><tp:taxon-name>
            <tp:taxon-name-part taxon-name-part-type="genus" reg="Rugocepheus">Rugocepheus</tp:taxon-name-part>
            <tp:taxon-name-part taxon-name-part-type="species" reg="costaricensis">costaricensis</tp:taxon-name-part>
            <object-id xmlns:xlink="http://www.w3.org/1999/xlink" content-type="zoobank" xlink:type="simple">http://zoobank.org/97AA08B8-332F-4C20-8631-E7EDE2CEC4E6</object-id>
          </tp:taxon-name><tp:taxon-status xmlns:xlink="http://www.w3.org/1999/xlink" xlink:type="simple">sp. n.</tp:taxon-status><xref ref-type="fig" rid="F7">Figures 36–39</xref><xref ref-type="fig" rid="F8">, 40–42</xref><xref ref-type="fig" rid="F9">, 43–52</xref><xref ref-type="fig" rid="F10">, 53–61</xref><xref ref-type="table" rid="T2">, Table 2</xref><!--PageBreak--></tp:nomenclature><tp:treatment-sec sec-type="etymology" id="SECID0EIRAG"><title>Etymology.</title><p>The specific epithet is derived from Costa Rica, country of origin of the type material.</p></tp:treatment-sec><tp:treatment-sec sec-type="material" id="SECID0ENRAG"><title>Material examined.</title><p>
            <bold>Holotype</bold>. Adult female “CCR 0978 Tu 11 Costa Rica Turrialba foret naturelle du catie alt. 560 m. Triage d’humus coté est surface nid d’Atta au pied de <italic><tp:taxon-name><tp:taxon-name-part taxon-name-part-type="genus" reg="Castilla">Castilla</tp:taxon-name-part> <tp:taxon-name-part taxon-name-part-type="species" reg="elastica">elastica</tp:taxon-name-part></tp:taxon-name></italic> 1.IX. 1978. Leg. P.WERNER” Deposited in the Ccllection of the <named-content xmlns:xlink="http://www.w3.org/1999/xlink" content-type="dwc:institutional_code" xlink:type="simple">MHNG</named-content>, Switzerland, preserved in 70% ethanol. <bold>Paratypes.</bold> 2 adult females, same locality and date of holotype, deposited in the Ccllection of the <named-content xmlns:xlink="http://www.w3.org/1999/xlink" content-type="dwc:institutional_code" xlink:type="simple">MHNG</named-content>, Switzerland, preserved in 70% ethanol.</p><fig id="F7" position="float" orientation="portrait"><label>Figures 36–39.</label><caption><p>
                <italic><tp:taxon-name><tp:taxon-name-part taxon-name-part-type="genus" reg="Rugocepheus">Rugocepheus</tp:taxon-name-part> <tp:taxon-name-part taxon-name-part-type="species" reg="costaricensis">costaricensis</tp:taxon-name-part></tp:taxon-name></italic> sp. n. Adult (with cerotegument), <abbrev xmlns:xlink="http://www.w3.org/1999/xlink" xlink:title="Scanning Electron Microscopy" id="ABBRID0E6SAG" xlink:type="simple">SEM</abbrev>. <bold>36</bold> dorsal view <bold>37</bold> <italic>in</italic> setae <bold>38</bold> fontal inclined view <bold>39</bold> frontal view. Scale bars: 100 μm (<bold>36</bold>); 5 μm (<bold>37</bold>); 50 μm (<bold>38</bold>); 100 μm (<bold>39</bold>).</p></caption><graphic xmlns:xlink="http://www.w3.org/1999/xlink" xlink:href="zookeys-706-031-g007.jpg" position="float" orientation="portrait" xlink:type="simple" id="oo_159401.jpg"/></fig></tp:treatment-sec><tp:treatment-sec sec-type="diagnosis" id="SECID0E1TAG"><title>Diagnosis (adult female).</title><p>Body and legs entirely covered by simple porous cerotegumental layer. Integumental microsculpture over entire body: irregular, small tuberculate. <italic>Prodorsum</italic>. More or less triangular in dorsal view; deep low lamellar furrow delineating Y-shaped structure; elevated interlamellar process with superior flat zone; <italic>CSO</italic> present; rostrum beak-shaped; tutorium and Pedotecta I expanded laterally; small triangular discidium; supratutorial depression deep, with several rounded depressions. Lamellae without lamellar tip, forming bridge concealing <italic>le</italic> setae. Smooth ring-shaped bothridium; bothridial tooth present; sensillus barbate. Fourteen pairs of notogastral setae <italic>c<sub>1</sub>, c<sub>2</sub>, da, dm, dp, la, lm, lp, h<sub>1</sub>, h<sub>2</sub>, h<sub>3</sub>, p<sub>1</sub>, p<sub>2</sub>, p<sub>3</sub></italic>. Four notogastral furrows present: paired central longitudinal furrow; one lateral unpaired semicircular furrow; another unpaired semicircular furrow delimiting an unpaired elevated central area (devoid of setae); a pair of elevated areas (with <italic>c<sub>1</sub>, da, dm, dp</italic>); unpaired semicircular elevated area (with <italic>c<sub>2</sub>, la, lm, lp, h<sub>1</sub>, h<sub>2</sub></italic>). Anterior genital furrow clearly observed; epimere 4 borders elevated; genital plate situated in elevated zone surrounded by furrow. Epimeral chaetotaxy 3-1-3-3; long epimeral setae. Four pairs of genital setae in a single line; crescent-shaped structure anterior to anal plate; anal plate with small sharp tip; aggenital and adanal setae more or less similar in length. Subcapitulum diarthric, three pairs of highly different setae <italic>a, m, h</italic>. Mentum complex.</p></tp:treatment-sec><tp:treatment-sec sec-type="description" id="SECID0EHVAG"><title>Description.</title><p>
            <italic>Measurements</italic>. <abbrev xmlns:xlink="http://www.w3.org/1999/xlink" xlink:title="Scanning Electron Microscopy" id="ABBRID0EPVAG" xlink:type="simple">SEM</abbrev>: females 501 μm (489–515) × 270 μm (267–286). Light microscopy: females 506 μm (490–518) ×282 μm (276–301).</p><p>
            <italic>Colour</italic>. Specimens without cerotegument: females light brown to brown.</p><!--PageBreak--><p>
            <italic>Cerotegument</italic>. Simple layer (±0.7 μm) (Figures <xref ref-type="fig" rid="F9">47</xref>, <xref ref-type="fig" rid="F9">49</xref>, <xref ref-type="fig" rid="F9">50</xref>); uniformly covering entire body and legs. Slightly irregular surface (Figure <xref ref-type="fig" rid="F9">50</xref>). Large number of pores observable on the surface, porous (0.4–0.7 μm) diameter (Figures <xref ref-type="fig" rid="F9">44</xref>, <xref ref-type="fig" rid="F9">46</xref>, <xref ref-type="fig" rid="F9">47</xref>, <xref ref-type="fig" rid="F9">50</xref>).</p><p>
            <italic>Integument.</italic> Microsculpture simple, covering entire body: irregular, small tuberculate (Figure <xref ref-type="fig" rid="F9">49</xref>); tubercules (1–2.5 μm). Only lateral anterior lamellar zone presenting different microsculpture: round to ovoid depressions (Figures <xref ref-type="fig" rid="F7">38</xref>, <xref ref-type="fig" rid="F7">39</xref>, <xref ref-type="fig" rid="F9">43</xref>).</p><p>
            <italic>Setation.</italic> Setae in lanceolate (resembling leaf of <italic><tp:taxon-name><tp:taxon-name-part taxon-name-part-type="genus" reg="Salix">Salix</tp:taxon-name-part></tp:taxon-name></italic> spp.), length 30 μm (28–34) (Figure <xref ref-type="fig" rid="F7">37</xref>); <italic>ro</italic> setae lanceolate, 13 μm (11–14) (Figure <xref ref-type="fig" rid="F9">44</xref>). Setae <italic>le</italic> lanceolate, slightly curved, basally and medially serrate, 23 μm (21–25) (Figure <xref ref-type="fig" rid="F9">45</xref>). Notogastral setae; <italic>c<sub>1</sub>, c<sub>2</sub>, da, dm, dp, la, lm, lp ,h<sub>1</sub>,h<sub>2</sub></italic> aciculiform, 51 μm (41–61) (Figure <xref ref-type="fig" rid="F9">46</xref>); <italic>h<sub>3</sub>, p<sub>1</sub>, p<sub>2</sub>, p<sub>3</sub></italic>, 25 μm (23–27) (Figures <xref ref-type="fig" rid="F7">36</xref>, <xref ref-type="fig" rid="F9">46</xref>). Simple: ag, 20 μm (17–22) (Figure <xref ref-type="fig" rid="F10">61</xref>); ad 20 μm (17–22) (Figure <xref ref-type="fig" rid="F10">61</xref>); ge 17 μm (15–19) (Figure <xref ref-type="fig" rid="F10">60</xref>); epimeral 18 μm (15–21) (Figure <xref ref-type="fig" rid="F10">53</xref>). Spiniform: <italic>an</italic> 10 μm (11–8) (Figure <xref ref-type="fig" rid="F10">55</xref>); <italic>m</italic> 3.5 μm (3–4) (Figure <xref ref-type="fig" rid="F10">57</xref>); Setae <italic>a</italic> setiform, 7 μm (5–9) (Figure <xref ref-type="fig" rid="F10">56</xref>); <italic>h</italic> setae L-shaped, barbate, 19 μm (18–21) (Figure <xref ref-type="fig" rid="F10">58</xref>).</p><fig id="F8" position="float" orientation="portrait"><label>Figures 40–42.</label><caption><p>
                <italic><tp:taxon-name><tp:taxon-name-part taxon-name-part-type="genus" reg="Rugocepheus">Rugocepheus</tp:taxon-name-part> <tp:taxon-name-part taxon-name-part-type="species" reg="costaricensis">costaricensis</tp:taxon-name-part></tp:taxon-name></italic> sp. n. Adult (with cerotegument) optical microscopy. <bold>40</bold> dorsal view <bold>41</bold> ventral view <bold>42</bold> lateral view.</p></caption><graphic xmlns:xlink="http://www.w3.org/1999/xlink" xlink:href="zookeys-706-031-g008.jpg" position="float" orientation="portrait" xlink:type="simple" id="oo_159402.jpg"/></fig><p>
            <italic>Prodorsum</italic>. Very complex. For proper understanding of structures, descriptions from various angles/views are included. Dorsal view (Figure <xref ref-type="fig" rid="F7">36</xref>). More or less triangular with lateral polyhedral expansion at level of <italic>bo</italic> and <italic>in</italic> setal level insertion; anterior expansion of <italic>Tu</italic> (Figure <xref ref-type="fig" rid="F7">36</xref>) clearly visible. Deep <italic>l.l.f</italic> delineates Y-shaped structure (<italic>Ys</italic>); posterior of <italic>Ys</italic> with depressed rounded zone (<italic>p.Ys</italic>) extending laterally in <italic>p.p.d</italic> *; <italic>ro</italic> setae and <italic>CSO</italic> clearly visible. Beak-shaped rostrum; sensillus barbate.</p><p>Frontal view (Figure <xref ref-type="fig" rid="F7">39</xref>). More or less triangular; <italic>e.i.p</italic> elevated with flat superior medial zone (Figure <xref ref-type="fig" rid="F7">38</xref>); conspicuous <italic>l.l.f</italic> running to posterior zone of <italic>e.i.p</italic>; from <italic>ro</italic> setal zone, <italic>l.l.f</italic> delineates a Y-shaped structure. On posterior of <italic>e.i.p</italic> the <italic>l.l.f</italic> delimiting a large ear shaped structure where <italic>in</italic> setae are situated. Lamellae (<italic>lam</italic>), running laterally, internal margin delimited by <italic>l.l.f</italic>; <italic>le</italic> setae on the anterior zone of <italic>lam</italic>; <italic>le</italic> setae inserted behind <italic>ro</italic> setal insertion level; small transversal depression posterior to <italic>ro</italic> setae (Figure <xref ref-type="fig" rid="F7">38</xref> indicated by thick arrow); <italic>CSO</italic> present anterior to <italic>ro</italic> setal insertion. Rostral zone extended to rounded beak-shape with several transversal semicircular furrows (Figure <xref ref-type="fig" rid="F7">38</xref> indicated by dashed arrow).</p><p>Lateral inclined view (Figures <xref ref-type="fig" rid="F7">38</xref>, <xref ref-type="fig" rid="F9">43</xref>). Elevated <italic>e.i.p</italic> with flat superior zone; <italic>lam</italic> clearly delimited by conspicuous <italic>l.l.f</italic>; particular cuticular microsculpture of round to <!--PageBreak-->ovoid depressions externally to <italic>lam.</italic> Elevated ear-shaped structure where <italic>in</italic> setae are situated; <italic>ro</italic> setae, <italic>CSO</italic>, and beak-shaped rostral zone, easily observed. <italic>Tu</italic> expanded laterally and anteriorly; <italic>Pd I</italic>: large expanded ovoid structure; several depressions (<italic>p.tu.d, p.tu.d<sub>1</sub></italic>) between <italic>Tu</italic> and <italic>Pd I</italic>; <italic>s.tu.d</italic> a conspicuous depression, running parallel between <italic>lam</italic> and <italic>Tu</italic>, with internal round depression (<italic>a.tu.d</italic>); <italic>le</italic> setae inserted on anterior zone of <italic>lam</italic>; <italic>lam</italic> zone anterior to <italic>le</italic> insertion, lacking lamellar tip, forming a bridge concealing <italic>le</italic> setae. Bothridium cup-shaped, smooth bothridial ring, incomplete, with bothridial tooth.</p><!--PageBreak--><p>
            <italic>Notogaster</italic> (Figure <xref ref-type="fig" rid="F7">36</xref>). Oval, with fourteen pairs of setae: <italic>c<sub>1</sub>, c<sub>2</sub>, da, dm, dp, la, lm, lp, h<sub>1</sub>, h<sub>2</sub>, h<sub>3</sub>, p<sub>1</sub>, p<sub>2</sub>, p<sub>3</sub></italic>. Four furrows present: paired central longitudinal (<italic>c.fu</italic>) furrows; one lateral unpaired semicircular furrow (<italic>l.fu</italic>), and one unpaired semicircular (<italic>s.c</italic>) furrow; an unpaired elevated central area (<italic>i.e.a</italic>) is defined by paired <italic>c.fu</italic>. <!--PageBreak-->A pair of elevated areas (<italic>p.e.a</italic>) defined by <italic>c.fu</italic> and <italic>l.fu</italic>; an unpaired semicircular elevated area (<italic>i.s.e.a</italic>) defined by <italic>l.fu</italic> and <italic>s.c</italic>. The <italic>i.e.a</italic> is devoid of setae; <italic>p.e.a</italic> with <italic>c<sub>1</sub>, da, dm, dp</italic>; <italic>i.s.e.a</italic> with <italic>c<sub>2</sub>, la, lm lp, h<sub>1</sub>, h<sub>2</sub></italic>. Setae <italic>h<sub>3</sub>, p<sub>1</sub>, p<sub>2</sub>, p<sub>3</sub></italic> situated between <italic>s.c</italic> and <!--PageBreak--><italic>b.ng.</italic> Setae <italic>c<sub>1</sub>, c<sub>2</sub>, da, dm, dp, la, lm, dp, h<sub>1</sub>, h<sub>2</sub></italic> situated on dorsal protuberances (<italic>d.pr</italic>), while h<sub>3</sub>, p<sub>3</sub>, p<sub>2</sub>, p<sub>1</sub> are inserted on lateral thickenings (Figure <xref ref-type="fig" rid="F9">43</xref>); lyrifissure <italic>im</italic> and <italic>gla</italic> clearly visible (Figure <xref ref-type="fig" rid="F8">40</xref>).</p><!--PageBreak--><p>
            <italic>Lateral region</italic> (Figures <xref ref-type="fig" rid="F9">43</xref>, <xref ref-type="fig" rid="F9">48</xref>). <italic>Lam</italic> (Figure <xref ref-type="fig" rid="F9">48</xref>) with elevated zone bearing <italic>in</italic> setae; towards anterior of <italic>le</italic> setae, lacking lamellar tip, forming a bridge, permitting concealment of setae; <italic>s.tu.d</italic> a deep depression; <italic>tu</italic> clearly delimited by prominent thickening; <italic>a.tu.d</italic>.,<italic>p.tu.d<sub>1</sub></italic>, and <italic>p.tu.d<sub>2</sub></italic> between <italic>tu</italic> and <italic>Pd I</italic>. Rostrum beak-like. Inferior curved margin of lamella continuous with inferior bothridial part; both structures related to <italic>s.tu.d</italic>, permitting concealment of tarsus, tibia and dorsal area of genu and femur of leg I during leg-folding (protection mechanism). <italic>Pd I</italic>: large curved extended lamina. <italic>Pd II</italic>: small rectangular to polyhedral lamina. Humeral apophysis (<italic>h.ap</italic>): large polyhedral structure, conspicuous oblique posterior furrow on surface (<italic>s.fu</italic>); anterior <italic>h.ap</italic>. zone overlapping posterior part of bothridial zone. Discidium (<italic>dis</italic>): small triangular structure. Several large ovoid depressions behind acetabulum IV and posterolateral to genital and anal openings.</p><fig id="F9" position="float" orientation="portrait"><label>Figures 43–52.</label><caption><p>
                <italic><tp:taxon-name><tp:taxon-name-part taxon-name-part-type="genus" reg="Rugocepheus">Rugocepheus</tp:taxon-name-part> <tp:taxon-name-part taxon-name-part-type="species" reg="costaricensis">costaricensis</tp:taxon-name-part></tp:taxon-name></italic> sp. n. Adult, (with cerotegument) <abbrev xmlns:xlink="http://www.w3.org/1999/xlink" xlink:title="Scanning Electron Microscopy" id="ABBRID0EEGBG" xlink:type="simple">SEM</abbrev>. <bold>43</bold> lateral view <bold>44</bold> rostral zone <bold>45</bold> <italic>le</italic> setae; <bold>46</bold> notogastral setae <bold>47</bold> notogastral cerotegumental layer, ventral view <bold>48</bold> anterior prodorsal zone <bold>49</bold> notogastral cerotegumental layer, ventrolateral view <bold>50</bold> cerotegumental layer <bold>51</bold> bothridial zone <bold>52</bold> ventrolateral inclined zone. Scale bars: 100 μm (<bold>43</bold>); 5 μm (<bold>44</bold>); 10 μm (<bold>45</bold>); 5 μm (<bold>46</bold>); 10 μm (<bold>47</bold>); 20 μm (<bold>48</bold>);10 μm (<bold>49</bold>); 2 μm (<bold>50</bold>); 20 μm (<bold>51</bold>); 50 μm (<bold>52</bold>).</p></caption><graphic xmlns:xlink="http://www.w3.org/1999/xlink" xlink:href="zookeys-706-031-g009.jpg" position="float" orientation="portrait" xlink:type="simple" id="oo_159403.jpg"/></fig><p>
            <italic>Ventral region</italic>. Epimeral zone more or less smooth with large elevations and depressions. Paraxial zone of epimera 1 and 2 with longitudinal furrow; large paraxial depression behind <italic>bo.sj</italic> . Epimere 4 posterior border elevated. Anterior genital furrow (<italic>a.g.f</italic>) well visible (Figure <xref ref-type="fig" rid="F10">53</xref>); genital plate situated on elevated zone surrounded by furrow (Figure <xref ref-type="fig" rid="F10">60</xref>). Epimeral chaetotaxy 3-1-3-3 (Figure <xref ref-type="fig" rid="F10">53</xref>); long epimeral setae (Figure <xref ref-type="fig" rid="F10">59</xref>). Four pairs of genital setae in a single line (Figure <xref ref-type="fig" rid="F10">60</xref>). Crescent-shaped structure anterior to anal plate (Figure <xref ref-type="fig" rid="F10">55</xref> indicated by large dot); anal plate with small sharp tip. Aggenital and adanal setae more or less similar in length (Figures <xref ref-type="fig" rid="F10">54</xref>, <xref ref-type="fig" rid="F10">61</xref>). Subcapitulum diarthric (Figure <xref ref-type="fig" rid="F10">57</xref>); three pairs of highly differing setae <italic>a</italic>, <italic>m</italic>, <italic>h</italic> (Figure <xref ref-type="fig" rid="F10">57</xref>). Mentum complex.</p><p>
            <italic>Legs</italic> (Table <xref ref-type="table" rid="T2">2</xref>). I(1-3-3-4-16-1) (1-2-2); II(1-4-2-3-16-1) (1-1-2); III(2-3-1-2-14-1) (1-1-0); IV(1-2-2-2-12-1) (legs similar to other species, therefore not illustrated).</p><fig id="F10" position="float" orientation="portrait"><label>Figures 53–61.</label><caption><p>
                <italic><tp:taxon-name><tp:taxon-name-part taxon-name-part-type="genus" reg="Rugocepheus">Rugocepheus</tp:taxon-name-part> <tp:taxon-name-part taxon-name-part-type="species" reg="costaricensis">costaricensis</tp:taxon-name-part></tp:taxon-name></italic> sp. n. Adult, (with cerotegument) <abbrev xmlns:xlink="http://www.w3.org/1999/xlink" xlink:title="Scanning Electron Microscopy" id="ABBRID0EIKBG" xlink:type="simple">SEM</abbrev>. <bold>53</bold> ventral view <bold>54</bold> <italic>ad<sub>2</sub></italic> setal zone <bold>55</bold> anal zone <bold>56</bold> <italic>a</italic> subcapitular setae <bold>58</bold> <italic>h</italic> subcapitular setae <bold>57</bold> subcapitulum <bold>59</bold> epimeral <italic>3b</italic> setae <bold>60</bold> genital zone <bold>61</bold> aggenital, adanal setae. Scale bars: 100 μm <bold>(53)</bold>; 5 μm (<bold>54</bold>); 20 μm (<bold>55</bold>); 2 μm (<bold>56</bold>); 5 μm <bold>(57)</bold>; 5 μm (<bold>58</bold>); 5μm (<bold>59</bold>); 20 μm (<bold>60</bold>); 10 μm (<bold>61</bold>).</p></caption><graphic xmlns:xlink="http://www.w3.org/1999/xlink" xlink:href="zookeys-706-031-g010.jpg" position="float" orientation="portrait" xlink:type="simple" id="oo_159404.jpg"/></fig><table-wrap id="T2" position="float" orientation="portrait"><label>Table 2.</label><caption><p>Leg setae and solenidia of <italic><tp:taxon-name><tp:taxon-name-part taxon-name-part-type="genus" reg="Rugocepheus">Rugocepheus</tp:taxon-name-part> <tp:taxon-name-part taxon-name-part-type="species" reg="costaricensis">costaricensis</tp:taxon-name-part></tp:taxon-name></italic> sp. n.</p></caption><table id="TID0EQMAG" rules="all"><tbody><tr><th rowspan="1" colspan="1">Legs</th><th rowspan="1" colspan="1">Femur</th><th rowspan="1" colspan="1">Genu</th><th rowspan="1" colspan="1">Tibia</th><th rowspan="1" colspan="1">Tarse</th><th rowspan="1" colspan="1">Claw</th></tr><tr><td rowspan="1" colspan="1">I</td><td rowspan="1" colspan="1">
                    <italic>v (l)</italic>;</td><td rowspan="1" colspan="1">
                    <italic>(v) d</italic>
                  </td><td rowspan="1" colspan="1">
                    <italic>(l),v</italic>
                  </td><td rowspan="1" colspan="1">
                    <italic>(pv); s; (a); (u); (p); (it); (tc); (ft)</italic>; ε</td><td rowspan="1" colspan="1">1</td></tr><tr><td rowspan="1" colspan="1"/><td rowspan="1" colspan="1"/><td rowspan="1" colspan="1">
                    <italic>σ</italic>
                  </td><td rowspan="1" colspan="1">φ<italic><sub>1,</sub></italic> φ<italic><sub>2</sub></italic></td><td rowspan="1" colspan="1">ω<italic><sub>1,</sub></italic> ω<italic><sub>2</sub></italic></td><td rowspan="1" colspan="1"/></tr><tr><td rowspan="1" colspan="1">II</td><td rowspan="1" colspan="1">
                    <italic>(l) d</italic>
                  </td><td rowspan="1" colspan="1">
                    <italic>v l</italic>
                  </td><td rowspan="1" colspan="1">
                    <italic>v (v)</italic>;</td><td rowspan="1" colspan="1">
                    <italic>d Ad; (pv); s; (a); (u); (p); (it); (tc); (ft).</italic>
                  </td><td rowspan="1" colspan="1">1</td></tr><tr><td rowspan="1" colspan="1"/><td rowspan="1" colspan="1"/><td rowspan="1" colspan="1">
                    <italic>σ</italic>
                  </td><td rowspan="1" colspan="1">φ</td><td rowspan="1" colspan="1">ω<italic><sub>1,</sub></italic> ω<italic><sub>2</sub></italic></td><td rowspan="1" colspan="1"/></tr><tr><td rowspan="1" colspan="1">III</td><td rowspan="1" colspan="1">
                    <italic>l</italic>;</td><td rowspan="1" colspan="1">
                    <italic>d</italic>
                  </td><td rowspan="1" colspan="1">
                    <italic>v (l)</italic>
                  </td><td rowspan="1" colspan="1">
                    <italic>(v) ft; (tc); (it); (p); (u); (a); s; (pv).</italic>
                  </td><td rowspan="1" colspan="1">1</td></tr><tr><td rowspan="1" colspan="1"/><td rowspan="1" colspan="1"/><td rowspan="1" colspan="1">
                    <italic>σ</italic>
                  </td><td rowspan="1" colspan="1">φ</td><td rowspan="1" colspan="1"/><td rowspan="1" colspan="1"/></tr><tr><td rowspan="1" colspan="1">IV</td><td rowspan="1" colspan="1">
                    <italic>d</italic>
                  </td><td rowspan="1" colspan="1">
                    <italic>v d</italic>
                  </td><td rowspan="1" colspan="1">
                    <italic>(l).</italic>
                  </td><td rowspan="1" colspan="1">
                    <italic>v ft; (tc); (p); (u); (a); s; (pv</italic>
                  </td><td rowspan="1" colspan="1">1</td></tr><tr><td rowspan="1" colspan="1"/><td rowspan="1" colspan="1"/><td rowspan="1" colspan="1"/><td rowspan="1" colspan="1">φ</td><td rowspan="1" colspan="1"/><td rowspan="1" colspan="1"/></tr></tbody></table></table-wrap></tp:treatment-sec><tp:treatment-sec sec-type="remarks" id="SECID0ENUBG"><title>Remarks.</title><p>
            <italic><tp:taxon-name><tp:taxon-name-part taxon-name-part-type="genus" reg="Rugocepheus">Rugocepheus</tp:taxon-name-part> <tp:taxon-name-part taxon-name-part-type="species" reg="costaricensis">costaricensis</tp:taxon-name-part></tp:taxon-name></italic> sp. n. displays important differences to <italic><tp:taxon-name><tp:taxon-name-part taxon-name-part-type="genus" reg="Rugocepheus">Rugocepheus</tp:taxon-name-part> <tp:taxon-name-part taxon-name-part-type="species" reg="joffrevillei">joffrevillei</tp:taxon-name-part></tp:taxon-name></italic> Fernandez, Theron &amp; Rollard, 2013 and <italic><tp:taxon-name><tp:taxon-name-part taxon-name-part-type="genus" reg="Rugocepheus">R.</tp:taxon-name-part> <tp:taxon-name-part taxon-name-part-type="species" reg="formosus">formosus</tp:taxon-name-part></tp:taxon-name></italic> Mahunka, 2009. Principal differences: beak-shaped rostrum; distribution of furrows and elevated areas on dorsal zone of notogaster, central elevated area without setae; ventral zone with discidium differing in shape; genital and anal zone very different.</p></tp:treatment-sec><tp:treatment-sec sec-type="discussion" id="SECID0EUVBG"><title>Discussion.</title><p>Using <abbrev xmlns:xlink="http://www.w3.org/1999/xlink" xlink:title="Scanning Electron Microscopy" id="ABBRID0E1VBG" xlink:type="simple">SEM</abbrev> allows significant progress in detailed descriptions, as the small body size, morphological characteristics, and complex topology makes <italic><tp:taxon-name><tp:taxon-name-part taxon-name-part-type="genus" reg="Yoshiobodes">Yoshiobodes</tp:taxon-name-part></tp:taxon-name></italic> a difficult genus to study. This complexity is compounded by brief, somewhat cryptic original descriptions and illustrations. <xref ref-type="bibr" rid="B13">Reeves (1997)</xref>, contributed much to our understanding of this genus, specifically due to studies of both adults and immatures. Reeves also originally pointed out the following characters with reference to the adult prodorsum of <italic><tp:taxon-name><tp:taxon-name-part taxon-name-part-type="genus" reg="Yoshiobodes">Yoshiobodes</tp:taxon-name-part></tp:taxon-name></italic>: “Dorsosejugal depression deep, slit-like, widest medially” (page 316) (in our series of papers on the revision of the family <tp:taxon-name><tp:taxon-name-part taxon-name-part-type="family">Carabodidae</tp:taxon-name-part></tp:taxon-name>, this depression is designated as the “posterior prodorsal depression (<italic>p.p.d</italic>)” <xref ref-type="bibr" rid="B6">Fernandez et al. 2013</xref>), but this structure was not noted again until this present paper. The analysis by Reeves of the work done by <xref ref-type="bibr" rid="B2">Bellido (1978)</xref> is noteworthy as he analyses the depression observed on the prodorsum in protonymphs, deutonymphs and tritonymphs of <italic><tp:taxon-name><tp:taxon-name-part taxon-name-part-type="genus" reg="Carabodes">Carabodes</tp:taxon-name-part></tp:taxon-name></italic>. <xref ref-type="bibr" rid="B13">Reeves (1997)</xref> indicates: “The scalloped edged depression on the prodorsum of protonymphs, deutonymphs and tritonymphs appears similar to the foveate sclerite found in immatures described by <xref ref-type="bibr" rid="B2">Bellido (1978)</xref> of <italic><tp:taxon-name><tp:taxon-name-part taxon-name-part-type="genus" reg="Carabodes">Carabodes</tp:taxon-name-part> <tp:taxon-name-part taxon-name-part-type="species" reg="willmanni">willmanni</tp:taxon-name-part></tp:taxon-name></italic> Bernini, 1975.”</p><!--PageBreak--><p>The most recent generic diagnosis by <xref ref-type="bibr" rid="B3">Ermilov et al. 2014</xref> is based on data from <xref ref-type="bibr" rid="B9">Mahunka (1986)</xref> and additions by authors, but the type specimen, <italic><tp:taxon-name><tp:taxon-name-part taxon-name-part-type="genus" reg="Yoshiobodes">Y.</tp:taxon-name-part> <tp:taxon-name-part taxon-name-part-type="species" reg="irmayi">irmayi</tp:taxon-name-part></tp:taxon-name></italic> (Balogh &amp; Mahunka, 1969) does not seem to have been studied. <abbrev xmlns:xlink="http://www.w3.org/1999/xlink" xlink:title="Scanning Electron Microscopy" id="ABBRID0EPYBG" xlink:type="simple">SEM</abbrev> and optical microscopy studies by <xref ref-type="bibr" rid="B13">Reeves (1997)</xref> on adults as well as ontogenetic studies, were also not discussed. <xref ref-type="bibr" rid="B13">Reeves 1997</xref> indicated that, on comparison, “a specimen of <italic><tp:taxon-name><tp:taxon-name-part taxon-name-part-type="genus" reg="Yoshiobodes">Y.</tp:taxon-name-part> <tp:taxon-name-part taxon-name-part-type="species" reg="irmayi">irmayi</tp:taxon-name-part></tp:taxon-name></italic> from St. Lucia (on loan from the Hungarian Natural History Museum) to North American material showed them to be conspecific”.</p><p>For the purpose of this present paper, <italic><tp:taxon-name><tp:taxon-name-part taxon-name-part-type="genus" reg="Yoshioiodes">Yoshioiodes</tp:taxon-name-part></tp:taxon-name></italic> is considered only on the basis of <xref ref-type="bibr" rid="B1">Balogh and Mahunka (1969)</xref> (<italic><tp:taxon-name><tp:taxon-name-part taxon-name-part-type="genus" reg="Carabodes">Carabodes</tp:taxon-name-part> <tp:taxon-name-part taxon-name-part-type="species" reg="irmayi">irmayi</tp:taxon-name-part></tp:taxon-name></italic>) and <xref ref-type="bibr" rid="B13">Reeves (1997)</xref>. We await further studies on type specimens of the following subgenera: <tp:taxon-name><tp:taxon-name-part taxon-name-part-type="genus" reg="Yoshiobodes">Yoshiobodes</tp:taxon-name-part> (<tp:taxon-name-part taxon-name-part-type="subgenus" reg="Yoshiobodes">Yoshiobodes</tp:taxon-name-part>)</tp:taxon-name> Mahunka, 1986, type species <italic><tp:taxon-name><tp:taxon-name-part taxon-name-part-type="genus" reg="Carabodes">Carabodes</tp:taxon-name-part> <tp:taxon-name-part taxon-name-part-type="species" reg="irmayi">irmayi</tp:taxon-name-part></tp:taxon-name></italic> Balogh &amp; Mahunka, 1969; <tp:taxon-name><tp:taxon-name-part taxon-name-part-type="genus" reg="Yoshiobodes">Yoshiobodes</tp:taxon-name-part> (<tp:taxon-name-part taxon-name-part-type="subgenus" reg="Berndobodes">Berndobodes</tp:taxon-name-part>)</tp:taxon-name> Mahunka, 1986 type species, <italic><tp:taxon-name><tp:taxon-name-part taxon-name-part-type="genus" reg="Berndobodes">Berndobodes</tp:taxon-name-part> <tp:taxon-name-part taxon-name-part-type="species" reg="spiculifer">spiculifer</tp:taxon-name-part></tp:taxon-name></italic> Mahunka, 1986; <tp:taxon-name><tp:taxon-name-part taxon-name-part-type="genus" reg="Yoshiobodes">Yoshiobodes</tp:taxon-name-part> (<tp:taxon-name-part taxon-name-part-type="subgenus" reg="Dongnaiobodes">Dongnaiobodes</tp:taxon-name-part>)</tp:taxon-name> subgen. n. type species <italic><tp:taxon-name><tp:taxon-name-part taxon-name-part-type="genus" reg="Yoshiobodes">Yoshiobodes</tp:taxon-name-part> <tp:taxon-name-part taxon-name-part-type="species" reg="hexasetosus">hexasetosus</tp:taxon-name-part></tp:taxon-name></italic> Ermilov, Shtanchaeva, Subías &amp; Anichkin, 2014. As part of the ongoing revision of the Family <tp:taxon-name><tp:taxon-name-part taxon-name-part-type="family">Carabodidae</tp:taxon-name-part></tp:taxon-name> (started in 2013), we have studied the type material of <italic><tp:taxon-name><tp:taxon-name-part taxon-name-part-type="genus" reg="Berndobodes">Berndobodes</tp:taxon-name-part> <tp:taxon-name-part taxon-name-part-type="species" reg="spiculifer">spiculifer</tp:taxon-name-part></tp:taxon-name></italic> Mahunka, 1986, and further information on this genus will be included in an upcoming revisionary paper.</p></tp:treatment-sec><ref-list><ref id="B13"><mixed-citation xmlns:xlink="http://www.w3.org/1999/xlink" xlink:type="simple">
          <person-group><name name-style="western"><surname>Reeves</surname><given-names>MR</given-names></name></person-group> (<year>1997</year>) <article-title>Adults and immatures of <italic><tp:taxon-name><tp:taxon-name-part taxon-name-part-type="genus">Yoshiobodes</tp:taxon-name-part> <tp:taxon-name-part taxon-name-part-type="species">irmayi</tp:taxon-name-part></tp:taxon-name></italic> (<tp:taxon-name><tp:taxon-name-part taxon-name-part-type="subclass">Acari</tp:taxon-name-part></tp:taxon-name>: <tp:taxon-name><tp:taxon-name-part taxon-name-part-type="order">Oribatida</tp:taxon-name-part></tp:taxon-name>: <tp:taxon-name><tp:taxon-name-part taxon-name-part-type="family">Carabodidae</tp:taxon-name-part></tp:taxon-name>) from North America.</article-title> <source>Acarologia</source> <volume>38</volume>(<issue>3</issue>): <fpage>315</fpage>–<lpage>323</lpage>.</mixed-citation></ref><ref id="B6"><mixed-citation xmlns:xlink="http://www.w3.org/1999/xlink" xlink:type="simple">
          <person-group><name name-style="western"><surname>Fernandez</surname><given-names>N</given-names></name><name name-style="western"><surname>Theron</surname><given-names>P</given-names></name><name name-style="western"><surname>Rollard</surname><given-names>C</given-names></name></person-group> (<year>2013</year>) <article-title>Revision of the family <tp:taxon-name><tp:taxon-name-part taxon-name-part-type="family">Carabodidae</tp:taxon-name-part></tp:taxon-name> (<tp:taxon-name><tp:taxon-name-part taxon-name-part-type="subclass">Acari</tp:taxon-name-part></tp:taxon-name>: <tp:taxon-name><tp:taxon-name-part taxon-name-part-type="order">Oribatida</tp:taxon-name-part></tp:taxon-name>) IV. <italic><tp:taxon-name><tp:taxon-name-part taxon-name-part-type="genus">Afticarabodes</tp:taxon-name-part> <tp:taxon-name-part taxon-name-part-type="species">anjavidilavai</tp:taxon-name-part></tp:taxon-name></italic> gen. nov., sp. nov., <italic><tp:taxon-name><tp:taxon-name-part taxon-name-part-type="genus">Rugocepheus</tp:taxon-name-part> <tp:taxon-name-part taxon-name-part-type="species">joffrevillei</tp:taxon-name-part></tp:taxon-name></italic> sp. nov. and redefinition of the genus <italic><tp:taxon-name><tp:taxon-name-part taxon-name-part-type="genus">Rugocepheus</tp:taxon-name-part></tp:taxon-name></italic> Mahunka, 2009.</article-title> <source>International Journal of Acarology</source> <volume>39</volume>(<issue>6</issue>): <fpage>1</fpage>–<lpage>19</lpage> <ext-link xlink:type="simple" ext-link-type="doi" xlink:href="10.1080/01647954.2013.822928">https://doi.org/10.1080/01647954.2013.822928</ext-link></mixed-citation></ref><ref id="B2"><mixed-citation xmlns:xlink="http://www.w3.org/1999/xlink" xlink:type="simple">
          <person-group><name name-style="western"><surname>Bellido</surname><given-names>A</given-names></name></person-group> (<year>1978</year>) <article-title>Development postembryonnaire de <italic><tp:taxon-name><tp:taxon-name-part taxon-name-part-type="genus">Carabodes</tp:taxon-name-part> <tp:taxon-name-part taxon-name-part-type="species">willmanni</tp:taxon-name-part></tp:taxon-name></italic> <tp:taxon-name>Bernini</tp:taxon-name> 1975 (<tp:taxon-name><tp:taxon-name-part taxon-name-part-type="subclass">Acari</tp:taxon-name-part></tp:taxon-name>, <tp:taxon-name><tp:taxon-name-part taxon-name-part-type="order">Oribatei</tp:taxon-name-part></tp:taxon-name>).</article-title> <source>Acarologia</source> <volume>20</volume>: <fpage>419</fpage>–<lpage>432</lpage>.</mixed-citation></ref><ref id="B3"><mixed-citation xmlns:xlink="http://www.w3.org/1999/xlink" xlink:type="simple">
          <person-group><name name-style="western"><surname>Ermilov</surname><given-names>S</given-names></name><name name-style="western"><surname>Shtanchaeva</surname><given-names>U</given-names></name><name name-style="western"><surname>Subías</surname><given-names>S</given-names></name><name name-style="western"><surname>Anichkin</surname><given-names>A</given-names></name></person-group> (<year>2014</year>) <article-title>A new subgenus and three new species of oribatid mites of the genus <italic><tp:taxon-name><tp:taxon-name-part taxon-name-part-type="genus">Yoshiobodes</tp:taxon-name-part></tp:taxon-name></italic> (<tp:taxon-name><tp:taxon-name-part taxon-name-part-type="subclass">Acari</tp:taxon-name-part></tp:taxon-name>, <tp:taxon-name><tp:taxon-name-part taxon-name-part-type="order">Oribatida</tp:taxon-name-part></tp:taxon-name>, <tp:taxon-name><tp:taxon-name-part taxon-name-part-type="family">Carabodidae</tp:taxon-name-part></tp:taxon-name>) from Vietnam.</article-title> <source>Zootaxa</source> <volume>3795</volume>(<issue>4</issue>): <fpage>401</fpage>–<lpage>420</lpage>. <ext-link xlink:type="simple" ext-link-type="doi" xlink:href="10.11646/zootaxa.3795.4.1">https://doi.org/10.11646/zootaxa.3795.4.1</ext-link></mixed-citation></ref><ref id="B9"><mixed-citation xmlns:xlink="http://www.w3.org/1999/xlink" xlink:type="simple">
          <person-group><name name-style="western"><surname>Mahunka</surname><given-names>S</given-names></name></person-group> (<year>1986</year>) <article-title>A survey of the family <tp:taxon-name><tp:taxon-name-part taxon-name-part-type="family">Carabodidae</tp:taxon-name-part></tp:taxon-name> C. L. Koch, 1836 (<tp:taxon-name><tp:taxon-name-part taxon-name-part-type="subclass">Acari</tp:taxon-name-part></tp:taxon-name>: <tp:taxon-name><tp:taxon-name-part taxon-name-part-type="order">Oribatida</tp:taxon-name-part></tp:taxon-name>).</article-title> <source>Acta Zoologica Academiae Scientiarum Hungaricae</source> <volume>32</volume>: <fpage>73</fpage>–<lpage>135</lpage>.</mixed-citation></ref><ref id="B1"><mixed-citation xmlns:xlink="http://www.w3.org/1999/xlink" xlink:type="simple">
          <person-group><name name-style="western"><surname>Balogh</surname><given-names>J</given-names></name><name name-style="western"><surname>Mahunka</surname><given-names>S</given-names></name></person-group> (<year>1969</year>) <article-title>The zoological results of the Hungarian Soil Zoological Expeditions to South America. 11. <tp:taxon-name><tp:taxon-name-part taxon-name-part-type="subclass">Acari</tp:taxon-name-part></tp:taxon-name>: Oribatids from the material of the second·expedition, 11.</article-title> <source>Opuscula Zoologica Budapest</source> <volume>9</volume>(<issue>1</issue>): <fpage>31</fpage>–<lpage>69</lpage>.</mixed-citation></ref></ref-list></tp:taxon-treatment>
